# Supplementary material for: A Lab‐On‐chip Tool for Rapid, Quantitative, and Stage‐selective Diagnosis of Malaria
Source: Adv Sci (Weinh). 2021 May 13;8(14):2004101. doi: 10.1002/advs.202004101 (PMC8292881; doi:10.1002/advs.202004101)
Supplement: Supplementary file 3 — Supporting Data D1 [file ADVS-8-2004101-s002.xlsx]

## Sheet: Dataset TMek - Cameroon 2019
Dataset S1: TMek data from the preliminary validation study carried out in Cameroon (April 2019)
Venous blood sampling data
																			Tmek vs. Sacco					RDT vs Sacco
ID	Age	Sex	Pregnant	Fever (°C)	Malaria Type by Mbyo clinicians (Severe=G; Simple=S)	Treatment decision by Mbyo clinicians	RBC (10^12/L)	WBC (10^9/L)	Platelets (10^9/L)	HCT (%)	Microscopy Mbyo [TPF/ul]	Microscopy Sacco 1 [TPF/ul]	Microscopy Sacco 2 [TPF/ul]	Infectious disease specialist classification (Pos=1; Neg=0)	RDT result (Pos=1; Neg=0)	TMek result (Pos=1; Neg=0)			TP	FP	FN	TN		TP	FP	FN	TN
1	1.8	F	N	/	G	Y	4.38	14.9	104	28	75000	NA	NA	1	1	1			1	0	0	0		1	0	0	0
11	24	F	N	39	S	N	4.13	11.3	211	36.3	0	330	0	0	0	0			0	0	0	1		0	0	0	1
17	6	M	N	/	G	Y	4.15	7.3	133	33.1	50000	10500	7300	1	1	1			1	0	0	0		1	0	0	0
79	10	M	N	41.4	G	Y	2.96	3.4	38	22.9	>1*10^6	100000	51000	1	1	1			1	0	0	0		1	0	0	0
6	20	F	Y	39.7	G	Y	3.23	5.5	87	29.6	>1*10^6	0	0	1	1	1			1	0	0	0		1	0	0	0
10	19	F	Y	N	S	N	3.39	5.7	168	30.6	220	1482	NA	1	1	1			1	0	0	0		1	0	0	0
61	50	M	N	N	/	N	4.35	6.8	263	40.6	0	70	NA	0	0	0			0	0	0	1		0	0	0	1
36	3	M	N	/	G	Y	0.4	19.6	119	6.1	>2*10^6	201602	196000	1	1	1			1	0	0	0		1	0	0	0
23	47	F	N	38	S	Y	4.28	3.9	162	38.8	0	200	175	1	1	1			1	0	0	0		1	0	0	0
35	21	M	N	38.5	G	Y	4.83	5	71	37.8	5000	5750	1200	1	1	1			1	0	0	0		1	0	0	0
102	87	F	N	N	S	N	4.28	7.3	181	40.4	0	0	0	0	0	0			0	0	0	1		0	0	0	1
9	38	F	Y	/	S	Y	3.63	4.7	117	31.5	0	1482	705	1	1	1			1	0	0	0		1	0	0	0
19	29	F	??	N	S	N	4.06	4.5	155	32.3	0	500	450	1	1	1			1	0	0	0		1	0	0	0
5	4	M	N	39.2	S	N	3.32	5	120	28.4	200000	57630	31400	1	1	1			1	0	0	0		1	0	0	0
38	11	F	N	/	S	Y	4.28	7.8	217	34.3	20000	8814	5000	1	1	1			1	0	0	0		1	0	0	0
7	28	F	N	N	/	N	4.25	5.4	303	30.4	0	0	0	0	0	1			0	1	0	0		0	0	0	1
41	28	M	N	38	/	N	4.4	8.9	179	41.2	0	0	0	0	0	1			0	1	0	0		0	0	0	1
90	20	F	N	39.8	/	Y	4.57	15.1	262	36.7	0	0	300	0	0	1			0	1	0	0		0	0	0	1
39	26	M	N	38.5	/	Y	5.44	5.3	181	43.8	0	90	40	1	1	1			1	0	0	0		1	0	0	0
77	2.5	M	N	38.5	/	Y	5.12	6.5	441	34.7	0	0	NA	0	0	1			0	1	0	0		0	0	0	1
105	32	F	N	N	/	N	3.82	6.3	201	33.7	0	0	0	0	1	0			0	0	0	1		0	1	0	0
4	10	M	N	38.5	/	N	4.73	6.1	333	39.7	0	200	209	0	0	0			0	0	0	1		0	0	0	1
40	1.2	F	N	39.5	/	Y	2.27	16.7	210	21	0	150	500	1	1	1			1	0	0	0		1	0	0	0
78	5	M	N	38.9	/	Y	2.89	5.5	67	20.9	200000	182500	256000	1	1	1			1	0	0	0		1	0	0	0
42	16	F	N	39	/	Y	4.62	13	208	39.3	0	0	0	0	0	1			0	1	0	0		0	0	0	1
63	16	M	N	Y	/	N	4.76	7.7	267	38.2	0	0	0	0	0	0			0	0	0	1		0	0	0	1
106	23	M	N	Y	/	N	4.64	5.3	239	39	0	0	0	0	0	0			0	0	0	1		0	0	0	1
107	41	M	N	Y	/	N	5.22	4.2	151	48.1	0	142	160	0	0	0			0	0	0	1		0	0	0	1
81	5	M	N	40	/	N	3.79	6.5	133	28.6	2500	1200	946	1	1	1			1	0	0	0		1	0	0	0
103	3	M	N	39.3	/	Y	3.34	7.5	72	26.6	5600	5400	3000	1	1	1			1	0	0	0		1	0	0	0
123	78	F	N	Y	/	Y	4.33	7	123	36	160	210	1155	1	1	1			1	0	0	0		1	0	0	0
122	58	F	N	N	/	N	4.67	4	189	40.5	0	0	320	0	0	0			0	0	0	1		0	0	0	1
108	16	F	N	N	/	N	6.55	7.4	166	50.9	0	185	74	1	1	1			1	0	0	0		1	0	0	0
24	27	F	Y	/	G	Y	3.84	7.1	239	33.8	0	0	0	0	0	0			0	0	0	1		0	0	0	1
83	9	F	N	39	/	Y	2.14	2.7	81	19.9	100000	23841	30100	1	1	1			1	0	0	0		1	0	0	0
121	27	F	Y	Y	/	/	3.38	4	85	31.7	30000	21700	19607	1	1	1			1	0	0	0		1	0	0	0
119	50	F	N	Y	/	/	4.13	3.6	136	34.4	0	424	288	1	1	1			1	0	0	0		1	0	0	0
85	15	F	N	38.7	/	Y	4.35	7.8	124	35.4	32000	61230	100000	1	1	1			1	0	0	0		1	0	0	0
84	9	F	N	40	/	Y	3.03	4.1	132	27.1	780	55	36	1	1	1			1	0	0	0		1	0	0	0
87	68	M	N	Y	/	Y	4.66	6.7	68	41.4	320	0	0	1	1	1			1	0	0	0		1	0	0	0
67	1.2	M	N	40	NA	NA	4.06	11.6	370	32.5	0	350	0	0	1	0			0	0	0	1		0	1	0	0
74	15	F	N	39	NA	NA	4.33	2.6	215	36.4	0	260	380	1	1	1			1	0	0	0		1	0	0	0
75	67	F	N	39	NA	NA	3.63	2	76	35.1	200	32	0	1	0	1			1	0	0	0		0	0	1	0
76	24	M	N	N	NA	NA	4.88	8.5	116	45.7	7500	88570	57809	1	1	1			1	0	0	0		1	0	0	0
69	5	M	N	38	NA	NA	5.1	16	48	38.4	0	0	200	0	0	0			0	0	0	1		0	0	0	1
71	16	F	N	N	NA	NA	3.97	6.6	18	36.1	0	1866	186	0	1	0			0	0	0	1		0	1	0	0
72	3	F	N	39	NA	NA	3.25	4.1	44	27.3	15000	15539	9000	1	1	1			1	0	0	0		1	0	0	0
109	18	F	N	N	NA	NA	4.21	9.1	23	37.7	0	1180	300	0	0	0			0	0	0	1		0	0	0	1
110	15	M	N	39	NA	NA	4.37	17.3	36	39.4	120	2470	1297	1	1	1			1	0	0	0		1	0	0	0
68	70	F	N	N	NA	NA	2.65	3.7	138	27.2	0	74	0	1	1	1			1	0	0	0		1	0	0	0
111	9	M	N	N	NA	NA	4.2	5.3	54	34.2	1400	4161	1301	1	1	1			1	0	0	0		1	0	0	0
C1	33	F	N	Y	/	Y	3.45	5.2	183	34	8640	2028	1128	1	1	1			1	0	0	0		1	0	0	0
C2	21	F	Y	Y	G	N	3.93	4.3	128	34.6	0	0	0	0	0	1			0	1	0	0		0	0	0	1
C3	30	F	Y	38.5	G	Y	3.3	5.9	176	30.1	1880	1652	NA	1	1	1			1	0	0	0		1	0	0	0
C5	65	M	N	38.8	/	N	3.73	11.5	182	36.5	0	0	0	0	0	0			0	0	0	1		0	0	0	1
C6	30	F	N	39	/	Y	4.77	6.5	52	42	14000	13440	4500	1	1	1			1	0	0	0		1	0	0	0
C7	9	F	N	Y	/	Y	3.75	5.3	96	28.9	150000	12320	6677	1	1	1			1	0	0	0		1	0	0	0
C8	27	F	Y	39	G	N	3.63	4.7	217	32.9	0	0	0	0	0	0			0	0	0	1		0	0	0	1
C31	7.5	M	N	39.8	/	Y	4.34	6.7	255	39.6	0	0	0	0	1	0			0	0	0	1		0	1	0	0
C32	0.6	F	N	39.7	/	N	4.37	24	188	30.5	0	720	732	0	0	0			0	0	0	1		0	0	0	1
C33	64	F	N	N	/	N	3.73	8.4	177	34.8	0	0	0	0	0	1			0	1	0	0		0	0	0	1
C36	12	F	N	39	/	Y	3.78	3.6	55	31.5	0	1800	550	1	1	1			1	0	0	0		1	0	0	0
C35	33	F	N	38.5	/	Y	4.04	5.7	74	39.4	150000	25000	40000	1	1	1			1	0	0	0		1	0	0	0
C37	27	F	N	/	/	N	3.97	8.9	194	36.7	0	98	89	0	0	1			0	1	0	0		0	0	0	1
C38	36	F	N	N	/	Y	3.75	5	70	36.4	2800	150	250	1	1	1			1	0	0	0		1	0	0	0
C39	8	F	N	38.9	/	Y	3.54	6.2	42	31.2	175000	16533	12283	1	1	1			1	0	0	0		1	0	0	0
C40	26	F	Y	37	/	N	3.9	5.6	201	38.6	0	100	56	0	0	1			0	1	0	0		0	0	0	1
C41	25	M	N	Y	/	Y	4.54	18.7	201	37.7	2480	400	0	1	1	1			1	0	0	0		1	0	0	0
C42	7	F	N	/	/	Y	4.66	6.2	236	36.7	2000	0	40	1	1	1			1	0	0	0		1	0	0	0
C43	26	F	Y	39	/	Y	3.96	6.8	164	38.1	6000	2000	3300	1	1	1			1	0	0	0		1	0	0	0
C44	12	M	N	40	/	Y	4.48	7.2	131	35	3000	1280	450	1	1	1			1	0	0	0		1	0	0	0
C46	46	F	N	Y	/	Y	4.16	2.7	20	32.6	280	480	1800	1	1	1			1	0	0	0		1	0	0	0
C47	77	F	N	Y	/	N	4.37	6.3	167	39.2	0	0	200	0	0	0			0	0	0	1		0	0	0	1
C49	11	M	N	39	/	Y	4.57	13.8	146	29.2	0	520	570	0	1	0			0	0	0	1		0	1	0	0
C50	2.5	F	N	38.3	/	Y	3.92	6.6	84	31.8	500000	2400	1800	1	1	1			1	0	0	0		1	0	0	0
																			46	9	0	20		45	5	1	24
Capillary blood sampling data
ID	Age	Sex	Pregnant	Fever (°C)	Malaria Type by Mbyo clinicians (Severe=G; Simple=S)	Treatment decision by Mbyo clinicians	RBC (10^12/L)	WBC (10^9/L)	Platelets (10^9/L)	HCT (%)	Microscopy Mbyo [TPF/ul]	Microscopy Sacco 1 [TPF/ul]	Microscopy Sacco 2 [TPF/ul]	Infectious disease specialist classification (Pos=1; Neg=0)	RDT (Pos=1; Neg=0)	Tmek result (Pos=1; Neg=0)			TP	FP	FN	TN		TP	FP	FN	TN
83	9	F	N	39	NA	Y	2.14	2.7	81	19.9	100000	23841	30100	1	1	1			1	0	0	0		1	0	0	0
121	27	F	Y	Y	NA	/	3.38	4	85	31.7	30000	21700	19607	1	1	1			1	0	0	0		1	0	0	0
119	50	F	N	Y	NA	/	4.13	3.6	136	34.4	0	424	288	1	1	1			1	0	0	0		1	0	0	0
85	15	F	N	38.7	NA	Y	4.35	7.8	124	35.4	32000	61230	100000	1	1	1			1	0	0	0		1	0	0	0
86	66	F	N	37.8	NA	Y	4.23	4.4	195	39.6	120	760		1	0	1			1	0	0	0		0	0	1	0
101	41	F	N	38.5	NA	Y	3.36	4.9	241	26.6	200	10000	2216	1	1	1			1	0	0	0		1	0	0	0
84	9	F	N	40	NA	Y	3.03	4.1	132	27.1	780	55	36	1	1	1			1	0	0	0		1	0	0	0
87	68	M	N	Y	NA	Y	4.66	6.7	68	41.4	320	0	0	1	1	1			1	0	0	0		1	0	0	0
70	26	M	N	N	NA	N	NA	NA	NA	NA	0	NA	NA	0	0	0			0	0	0	1		0	0	0	1
93	67	F	N	N	NA	Y	NA	NA	NA	NA	0	NA	NA	0	0	0			0	0	0	1		0	0	0	1
																			8	0	0	2		7	0	1	2
